# Supplementary material for: Perioperative Determinants of Functional Outcome and Mortality After Mechanical Thrombectomy Under General Anesthesia
Source: J Clin Med. 2026 Apr 27;15(9):3332. doi: 10.3390/jcm15093332 (PMC13164159; doi:10.3390/jcm15093332)
Supplement: Supplementary file 1 [file jcm-15-03332-s001.zip]

Archive with 1 entries (1 files):
- jcm-4237170-supplementary.pdf
